# Supplementary material for: Characterizing Cellular Differentiation Potency and Waddington Landscape via Energy Indicator
Source: Research (Wash D C). 2023 Apr 11;6:0118. doi: 10.34133/research.0118 (PMC10202187; doi:10.34133/research.0118)
Supplement: Supplementary 1 — Table S1 [file research.0118.f1.zip › Supplemental Table 1.xlsx]

## Sheet: re (6)
Table S1. The importance score of HVGs in Fig.5C. The "type" represents the dynamic patterns of gene expression during this biological process.
gene	importance score (IS)	type
Dppa5a	0.922854	active
Hsp90ab1	0.546984	active
Hsp90aa1	0.493039	active
Pou5f1	0.354988	active
Npm1	0.200696	active
Rpl13a	0.936775	inactive
Rps15a	0.910673	inactive
Rplp1	0.882251	inactive
Rpl41	0.861949	inactive
Rps21	0.834687	inactive
mt-Cytb	0.731439	inactive
mt-Nd6	0.580626	inactive
Actb	0.543503	inactive
Tmsb4x	0.526682	inactive
Anxa1	0.483179	inactive
Sparc	0.474478	inactive
Myl6	0.399072	inactive
Fn1	0.351508	inactive
Col1a2	0.284803	inactive
Acta2	0.208817	inactive
Mgp	0.203016	inactive
Vim	0.12297	inactive
Serpine1	0.115429	inactive
Tpm1	0.0968677	inactive
S100a6	0.0887471	inactive
S100a4	0.087587	inactive
Thbs1	0.0759861	inactive
Anxa2	0.0638051	inactive
S100a11	0.0458237	inactive
Lgals1	0.0208817	inactive
Flna	0.00232019	inactive
Bgn	-0.0655452	inactive
Tagln	-0.0232019	inactive
